# Supplementary material for: The use of procalcitonin in the determination of severity of sepsis, patient outcomes and infection characteristics
Source: PLoS One. 2018 Nov 14;13(11):e0206527. doi: 10.1371/journal.pone.0206527 (PMC6235293; doi:10.1371/journal.pone.0206527)
Supplement: S1 Table — (XLSX) [file pone.0206527.s001.xlsx]

## Sheet: Sheet1
ID	Age	Sex	Initial PCT value	DM	HTN	COPD	CAD	CHF	CKD w/o dialysis	CKD w dialysis	afib	PE	cancer	Respiration		Platelets	Bilirubin	GCS	MAP	Vasopressors	Creatinine	UOP	SOFA score	Outcome	LOS	Mechanical vent	Anatomical site of infection	Extent of infection	Microorganism
														PaO2	FiO2
1	66	1	1.36	2	1	2	2	2	2	2	2	2	2	69	29	256	1.1	15	67	2	0.72	1	3	4	2	2	1	2	3
2	66	1	30.53	2	1	2	2	2	2	2	2	2	2	98	50	307	0.4	3	66	1	0.99	1	10	4	10	2	1	2	1
3	75	2	3.81	1	2	2	2	1	1	2	2	2	2	69	21	236	0.8	15	79	2	4.75	1	4	4	5	2	2	2	2
4	60	2	5.81	2	2	2	2	2	2	2	2	2	1	73	29	362	0.81	15	76	2	1.61	2	5	4	7	2	1	1	1
5	58	1	0.22	2	1	2	1	2	2	2	1	2	1	121	50	527	0.6	11	74	2	0.37	1	4	4	5	1	2	2	2
6	50	1	39.21	2	1	1	1	1	1	2	2	2	2	73	21	237	0.3	15	63	2	0.71	1	2	1	3	2	1	1	1
7	54	2	0.34	1	1	1	1	1	2	1	2	2	2	74	21	303	0.5	15	73	2	3.99	3	5	4	6	2	7	1	1
8	61	1	0.42	1	1	1	2	2	1	2	2	2	2	126	100	216	0.4	9	88	2	6.02	1	10	4	14	2	2	2	1
9	36	2	0.05	2	2	2	2	2	2	2	2	2	2	69	21	195	0.8	15	69	1	0.8	1	2	1	2	2	1	2	3
10	63	1	0.12	1	1	2	1	2	2	2	2	2	2	65	21	131	0.5	15	107	2	1.26	1	5	4	3	2	1	2	3
11	65	1	64.12	1	1	2	1	2	2	2	2	2	2	56	40	258	0.4	15	78	1	1.48	1	5	4	12	2	7	1	1
12	33	2	0.16	2	2	2	2	2	2	2	2	2	2	112	21	194	1.5	15	89	2	0.56	1	1	4	4	2	2	2	1
13	35	1	108.18	2	2	2	2	2	2	2	2	2	2	73	21	184	0.5	15	86	2	2.3	1	3	4	9	2	2	1	2
14	75	2	75.9	2	2	2	2	2	1	2	2	2	2	79	21	209	0.4	15	61	1	3.44	1	5	4	7	2	2	1	2
15	73	1	2.64	1	1	2	1	1	2	2	1	2	2	86	29	236	0.5	15	67	2	1.45	1	4	1	11	2	3	2	3
16	44	1	2	1	1	2	2	2	1	2	2	2	2	69	36	315	0.4	15	92	2	3.24	1	4	1	3	2	1	2	3
17	76	2	0.45	2	1	1	2	2	2	2	2	2	1	65	29	288	1.2	15	92	2	1.14	1	3	1	8	2	2	2	2
18	69	1	0.19	1	1	1	1	2	1	2	1	2	1	86	37	131	0.8	15	77	2	1.41	1	2	4	4	2	1	2	3
19	56	2	0.69	1	1	2	2	2	1	2	2	2	2	79	21	132	1	15	114	2	1.13	1	2	4	19	2	7	1	1
20	67	1	0.07	2	2	1	2	2	2	2	2	2	1	73	60	193	0.3	15	67	2	0.76	1	3	4	21	2	1	2	3
21	59	2	0.21	2	2	2	2	2	2	2	2	2	2	79	21	336	0.3	15	81	2	0.79	1	1	1	3	2	2	2	2
22	62	2	1.02	2	2	2	2	2	2	2	2	2	1	49	50	134	0.5	15	65	2	0.54	1	6	3	2	1	1	2	3
23	48	2	0.22	1	1	1	1	2	1	2	2	2	2	96	29	300	0.5	15	66	2	2.75	1	4	1	2	2	2	2	2
24	45	2	0.37	2	1	2	2	2	2	2	2	2	2	112	29	373	0.7	15	112	2	1.53	1	2	1	6	2	1	2	3
25	66	2	3.05	1	1	2	1	2	2	2	2	2	2	84	100	116	0.7	15	68	1	2.73	1	6	4	4	2	2	1	2
26	78	1	2.01	2	1	2	2	2	2	2	2	1	2	337	100	102	0.6	9	62	1	2.17	1	10	3	11	1	1	2	3
27	62	1	18.82	2	1	2	2	2	2	2	2	2	2	83	100	67	0.5	3	83	1	1.3	1	15	3	9	1	1, 2	2	1, 2
28	52	2	1.52	2	1	2	2	2	1	2	2	2	2	79	33	303	1.1	15	85	2	1.28	1	3	1	3	2	2	2	2
29	74	1	2.94	2	1	1	1	1	2	2	2	2	2	145	50	244	1.6	15	65	2	5.1	1	8	1	7	2	1	2	3
30	67	1	40.49	2	1	2	2	1	2	2	2	2	1	75	50	88	0.7	15	63	1	1.61	1	9	4	7	2	2	2	2
31	66	2	0.86	1	1	2	2	2	2	2	1	2	2	61	90	178	0.5	7	73	2	1.86	1	8	4	10	1	1	2	2
32	68	2	0.97	1	1	2	2	2	2	2	1	2	2	69	29	142	0.7	14	87	2	1.75	1	5	4	6	2	3	2	1
33	76	2	2.53	1	1	2	2	2	2	2	1	2	1	114	100	190	0.6	14	73	2	1.12	1	4	3	1	1	1	2	3
34	72	2	14.59	2	2	2	2	2	2	2	2	2	2	65	29	237	0.8	15	88	2	0.61	1	2	1	3	2	1	2	3
35	78	2	1.17	2	2	1	2	2	2	2	2	2	2	136	100	314	0.4	7	68	1	0.53	1	10	1	11	1	1	2	3
36	73	2	1.52	2	1	1	2	2	2	2	2	2	2	65	29	206	0.8	15	80	2	1.65	1	3	4	5	2	1	2	3
37	54	2	0.05	1	1	2	1	1	1	2	2	2	2	86	29	288	0.4	14	58	2	1.76	1	5	1	2	2	3	2	1
38	58	2	95.5	2	2	2	2	2	2	2	2	2	1	112	21	181	0.3	15	76	2	0.71	1	0	4	4	2	1	2	3
39	59	2	0.09	2	2	2	2	2	2	2	2	2	1	79	21	85	0.4	15	70	2	0.55	1	3	1	3	2	2	2	2
40	59	1	63.18	2	2	2	2	2	2	2	2	2	2	96	33	540	1.3	15	71	1	2.76	1	5	4	5	2	6	2	3
41	40	2	0.53	2	2	2	2	2	2	2	2	2	2	79	21	128	0.5	15	95	2	1.09	1	2	1	3	2	1	2	1
42	66	2	0.6	1	1	2	1	2	2	2	2	2	1	79	25	79	0.4	14	62	2	1.63	1	6	4	8	2	2	2	1
43	77	2	3.01	2	1	2	2	2	2	2	2	2	2	79	29	188	0.1	15	112	2	0.96	1	2	1	3	2	1	2	3
44	66	2	11.06	1	1	2	2	1	2	2	2	2	2	123	45	44	0.1	15	63	2	0.95	1	6	1	9	2	1, 2	2	3, 2
45	64	1	0.06	1	1	2	1	2	2	2	2	2	2	88	100	140	1.2	15	83	2	0.9	1	6	4	10	1	4	2	4
46	54	2	4.34	2	1	2	2	2	2	2	2	2	2	52	21	258	0.32	14	70	2	0.32	1	3	4	5	2	6	2	4
47	56	1	0.28	2	2	2	2	2	2	2	2	2	2	73	40	170	0.1	15	93	2	0.9	1	2	1	2	2	1	2	3
48	64	2	0.91	1	1	2	1	1	2	2	1	2	2	79	21	144	0.7	15	95	2	1.17	1	2	1	15	2	2	2	2
49	72	1	3.7	2	1	2	2	2	2	2	2	2	2	73	21	81	2.9	15	84	2	1.6	1	6	1	2	2	7	1	2
50	46	2	0.12	1	2	2	2	2	2	2	2	2	2	65	55	223	0.6	9	63	2	0.3	1	6	4	13	2	7	1	2
51	46	2	0.71	1	2	2	2	2	2	2	2	2	2	69	30	218	0.1	9	71	2	0.32	1	5	4	4	2	1	2	3
52	75	1	0.17	1	1	1	1	2	1	2	1	2	2	79	41	142	1	15	89	2	2.13	1	5	1	4	2	1	2	3
53	76	2	0.21	2	1	2	2	1	2	2	2	2	2	67	30	300	0.3	14	81	2	1.65	1	4	4	10	2	6, 1	2	2, 3
54	60	1	1.1	1	2	2	2	2	2	2	2	2	2	79	21	550	0.4	15	90	2	0.72	1	1	1	9	2	3	2	1
55	63	1	14.3	2	2	2	2	2	2	2	2	2	2	79	21	234	0.4	15	80	2	0.77	1	1	1	4	2	2	1	2, 3
56	36	1	5.2	1	2	2	2	2	2	2	2	2	2	118	32	265	0.5	15	75	2	1.02	1	1	1	12	2	3	2	1
57	62	1	0.91	2	2	1	2	2	2	2	2	2	2	86	21	132	1.3	15	66	2	0.88	1	3	1	6	2	3	1	2
58	73	1	0.68	2	1	2	1	2	2	2	2	2	2	69	29	182	0.8	15	66	2	1.12	1	3	1	3	2	2	2	2
59	76	2	0.14	2	1	1	1	1	2	2	2	1	2	86	29	253	0.4	15	83	2	1.41	1	3	1	29	2	1	2	3
60	77	2	3.35	2	1	1	1	2	1	1	2	2	1	90	37	172	0.8	15	83	2	1.93	1	3	1	8	2	1	2	3
61	69	2	2.55	2	1	1	2	2	2	2	2	2	2	79	29	125	0.8	15	85	2	0.8	1	3	1	5	2	1	2	3
62	75	2	105.35	1	1	1	2	2	1	2	2	2	2	75	40	286	0.4	15	59	1	2.12	1	8	4	9	2	7	1	2
63	75	2	0.52	1	1	1	2	2	1	2	2	2	2	135	100	251	0.5	15	80	2	1.23	1	4	1	5	1	1	2	3
64	75	2	0.98	1	1	1	2	2	1	2	2	2	2	207	100	271	0.4	15	78	2	1.13	1	2	1	4	2	1	2	3
65	34	1	1.05	1	1	2	2	2	2	1	2	2	2	104	37	157	0.5	15	98	2	15.1	1	6	4	3	2	1	2	3
66	77	1	2.1	1	1	2	1	1	1	2	2	2	1	65	29	422	0.4	15	90	2	3.54	1	5	3	5	2	1	2	3
67	44	1	0.62	1	1	2	2	2	2	2	2	2	2	72	29	349	0.4	15	66	1	9.03	1	10	4	4	2	7	1	1
68	75	1	14.76	2	2	2	2	2	2	2	2	2	1	73	29	72	2.1	15	74	2	1.89	1	7	1	14	2	2	1	2
69	70	2	0.27	2	2	2	2	2	2	2	2	2	1	47	29	307	0.4	15	55	2	1.03	1	3	4	5	2	6	2	3
70	79	1	21.7	2	1	1	1	2	2	2	2	2	1	65	100	99	0.7	15	54	1	1.13	1	10	4	9	1	1	2	3
71	79	1	0.75	2	2	1	1	2	1	2	2	1	2	60	29	116	1.3	14	86	2	3.95	1	8	3	2	2	6	2	3
72	59	2	0.62	1	2	1	2	2	2	2	2	2	2	87	35	272	0.8	15	81	2	1.39	1	3	3	17	1	1	2	3
73	69	2	0.06	1	2	1	1	2	2	2	2	2	2	77	33	269	0.4	14	104	2	0.79	1	3	4	9	2	3	2	3
74	58	2	0.28	1	2	2	2	2	1	2	2	2	2	107	60	199	0.3	3	75	2	3.59	1	9	3	3	2	7	1	1
75	75	1	5.99	2	2	2	2	2	1	2	2	2	2	110	40	351	0.3	12	70	2	1.47	1	5	4	9	2	7	1	1
76	56	1	0.12	2	1	1	1	2	1	2	1	2	1	35	41	269	0.1	15	92	2	1.42	1	3	1	3	2	1	2	3
77	66	2	14.7	1	1	2	2	2	2	2	2	2	2	73	100	170	0.4	15	78	2	2.2	1	6	4	9	2	2	2	2
78	67	1	0.06	2	2	2	2	2	2	2	2	2	1	69	21	448	0.3	15	88	2	1.36	1	6	1	13	2	1	2	3
79	62	2	28.44	2	1	2	2	1	2	2	2	2	2	65	33	217	0.4	15	69	2	1.11	1	3	4	5	2	3	2	1
80	59	1	5.59	2	1	2	2	2	2	2	2	2	2	79	29	30	1.9	14	67	2	0.65	1	8	3	11	2	3	2	3
81	64	1	37.4	2	1	1	1	2	2	2	2	2	2	96	29	212	0.4	15	65	2	0.76	1	2	1	5	2	1	2	3
82	65	2	9.26	2	2	2	1	2	2	2	2	2	2	90	21	175	0.8	15	75	2	0.89	1	0	1	11	2	2	2	2
83	78	1	1.7	1	1	1	2	2	1	2	2	2	2	96	29	122	0.3	15	71	2	3.79	1	5	3	8	2	3	2	1
84	72	2	1.26	2	1	1	1	2	2	2	2	2	2	64	29	301	0.6	15	89	2	1.18	1	2	3	3	2	3, 6	2	1, 2
85	66	1	13.39	2	1	2	2	2	2	2	2	2	1	86	29	81	0.8	15	87	2	1.18	1	4	1	3	2	2	2	2
86	67	2	0.42	1	1	2	2	2	2	2	2	2	2	149	100	505	0.2	15	88	2	1.22	1	4	4	16	1	1	2	3
87	60	1	4.6	1	1	1	2	2	2	2	2	2	2	88	33	253	0.3	15	83	2	1.11	1	2	1	11	2	3	2	1
88	41	1	12.74	2	2	2	2	2	2	2	2	2	1	145	35	12	1.7	15	66	2	1.64	1	7	4	6	2	7	1	2
89	67	2	8.21	1	2	2	2	2	2	2	2	2	2	81	30	341	0.9	6	65	2	2.13	1	8	4	17	1	1	2	3
90	29	2	0.79	2	1	2	2	1	2	1	2	2	2	145	21	173	0.8	15	110	2	10.4	3	4	1	5	2	6	2	2
91	55	1	0.05	1	2	2	2	2	2	2	2	2	2	69	29	313	0.5	15	105	2	0.64	1	2	1	3	2	1	2	3
92	72	2	0.91	1	2	1	2	1	2	2	1	2	2	69	33	134	1.2	14	75	2	2.21	1	7	1	4	2	3	2	1
93	54	1	1.04	1	1	2	2	1	2	2	2	2	2	62	50	219	0.3	15	68	2	1.51	1	4	4	8	2	1, 2	2	1, 2
94	63	2	0.33	2	2	2	2	2	2	2	1	2	2	69	37	148	0.7	15	72	2	0.93	1	3	4	8	2	7	1	1
95	70	2	0.38	2	1	1	1	1	1	2	2	2	2	94	60	116	0.6	7	71	2	1.38	1	8	4	4	1	1	2	3
96	65	1	7.16	1	1	1	1	1	2	2	2	2	2	104	50	182	0.4	15	68	1	1.67	1	7	4	4	1	1	2	3
97	72	2	0.2	2	1	1	1	1	2	2	2	2	1	90	33	289	0.4	15	84	2	0.76	2	5	1	4	2	1	2	3
98	78	1	0.44	2	1	1	1	1	2	2	1	2	2	96	29	249	0.7	15	55	2	1.73	1	3	4	5	2	7	1	1
99	59	1	0.21	2	1	1	2	1	2	2	1	2	2	67	100	181	0.4	15	75	2	0.63	1	2	4	23	2	1	2	3
100	58	1	0.98	1	1	2	1	1	1	2	2	2	2	152	40	276	1.1	15	80	2	2.12	1	3	4	16	2	3	2	1
101	67	1	15.36	2	1	1	2	2	2	2	2	2	1	79	29	390	0.5	15	75	2	2.56	1	4	1	4	2	1	2	3
102	55	2	40.88	2	1	2	1	1	2	2	2	2	2	65	21	142	0.5	15	62	2	1.56	1	4	1	12	2	5	2	1
103	43	1	7.5	2	1	2	2	2	2	2	2	2	2	76	21	86	8.1	15	93	2	2.93	1	8	1	21	2	6	2	3
104	68	2	0.21	2	1	2	2	2	2	2	2	2	1	140	73	324	0.3	15	73	2	1.01	1	2	1	2	2	1	2	3
105	48	2	1.96	2	2	2	2	1	2	2	2	2	2	78	70	165	0.36	12	66	2	0.7	1	5	4	7	2	7	1	1
106	63	1	3.04	1	1	2	2	2	2	2	2	2	2	62	21	130	3.1	15	48	2	1.56	1	7	3	3	2	6	2	3
107	68	1	35.53	1	1	2	2	2	2	2	2	2	2	65	21	203	1.1	15	86	2	1.47	1	3	1	4	2	2	1	2
108	47	2	11.06	2	1	2	2	2	2	2	2	2	2	145	29	200	0.6	15	72	2	0.57	1	3	1	3	2	1	2	3
109	64	2	0.13	1	1	2	1	2	1	2	1	2	2	91	21	427	0.4	14	99	2	0.43	1	1	4	8	2	3	2	1
110	73	1	0.16	2	1	1	2	2	2	2	2	2	2	69	21	386	0.8	15	70	2	0.76	1	1	4	7	2	2	2	1
111	58	2	2.57	2	2	2	2	2	2	2	2	2	2	46	21	205	0.6	15	64	2	0.62	1	3	1	15	2	6	2	4
112	64	1	12.28	2	1	2	2	2	2	2	2	2	2	76	40	192	0.5	9	78	1	1.81	1	9	4	16	2	1	2	3
113	69	2	8.2	2	1	2	2	2	1	2	2	2	2	61	54	159	0.6	15	68	2	1.45	1	4	4	6	2	1	1	2
114	78	2	10.19	1	2	2	2	2	2	2	2	2	1	145	37	235	0.5	15	70	2	0.95	1	1	1	5	2	2	2	2
115	54	2	0.65	2	2	2	2	2	2	2	2	2	2	87	29	206	1.4	15	67	1	0.76	1	7	4	13	2	3	2	1
116	37	1	4.83	2	2	2	2	2	2	2	2	2	2	69	21	127	1.5	15	71	1	1.54	1	7	4	12	2	3	2	1
117	37	1	153.45	2	2	2	2	2	2	2	2	2	2	145	21	81	1	15	66	1	5.19	1	9	4	14	2	7	1	1
118	69	1	0.33	1	2	2	1	2	2	2	2	2	2	79	29	403	0.5	14	59	2	1.08	1	4	4	6	2	2	1	1
119	56	1	1.44	2	2	2	2	2	2	2	2	2	1	61	21	383	0.6	15	77	2	0.98	1	2	3	6	2	1	2	3
120	77	1	0.07	2	1	2	2	2	2	2	1	2	2	112	33	167	0.9	15	82	2	1.19	1	1	1	8	2	7	1	1
121	51	2	0.07	1	1	2	2	2	2	2	2	2	2	79	30	332	0.2	10	100	1	0.9	1	7	4	13	1	3	2	3
122	60	1	65.1	1	1	2	2	2	2	2	2	2	2	260	90	435	0.4	11	61	2	2.86	1	7	4	7	2	3	2	1
123	67	2	44.32	2	2	2	2	2	2	2	2	2	1	418	100	11	0.6	6	70	2	1.76	2	10	3	2	2	3	2	1
124	59	2	0.09	2	1	1	2	1	2	2	2	2	1	96	21	226	0.4	15	88	2	0.68	1	0	4	3	2	1, 2	2	2
125	59	2	8	2	1	1	2	1	2	2	2	2	1	76	37	176	1.7	15	65	2	0.78	1	4	1	7	2	1,2	1	1, 2
126	71	2	0.07	2	1	1	1	2	2	2	1	2	1	236	100	224	0.3	15	110	2	0.7	1	2	4	5	1	1,2	2	3,2
127	33	2	3.97	2	2	2	2	2	2	2	2	2	1	73	21	280	0.4	15	87	2	0.65	1	1	1	2	2	1	2	3
128	62	1	0.95	1	1	1	1	1	1	2	2	2	2	86	29	258	1.2	13	61	2	1.98	1	6	4	23	2	3	1	1
129	62	1	0.27	1	1	1	1	1	1	2	2	2	2	65	44	211	2	15	72	2	3.49	1	6	3	3	2	3	2	3
130	74	1	1.55	2	2	1	2	1	2	2	2	2	1	65	53	161	0.6	15	74	2	0.85	1	2	3	1	2	1	2	3
131	48	1	0.88	1	1	2	2	2	2	2	2	2	2	112	21	453	0.3	15	68	2	3.16	1	3	1	4	2	6	2	3
132	61	1	2.9	2	2	1	2	2	2	2	2	2	2	60	36	348	0.4	15	85	2	0.75	1	2	1	2	2	3	2	1
133	37	1	0.12	2	2	2	2	2	2	2	2	2	2	145	21	220	0.5	15	72	2	0.98	1	0	1	10	2	1	2	3
134	59	2	0.88	2	2	2	2	2	1	2	2	2	2	145	29	148	0.4	15	55	1	0.86	1	4	4	5	2	6	2	3
135	76	1	4.67	1	1	1	2	2	2	2	2	2	2	65	29	226	0.7	15	91	2	1.54	1	3	1	3	2	2	1	2
136	41	1	21.6	2	1	2	2	2	2	1	2	2	2	86	21	461	0.3	15	82	2	9.05	3	4	4	48	2	6	2	3
137	73	2	18.32	2	2	2	1	2	1	2	2	2	1	73	21	590	0.3	15	62	2	2.61	1	4	3	21	2	2	2	2
138	66	2	27.06	2	1	1	2	2	2	2	2	2	2	83	40	139	0.8	14	85	2	1.15	1	4	4	8	1	1	2	3
139	62	2	3.97	2	2	1	2	2	2	2	2	2	2	73	29	210	0.5	15	94	2	0.56	1	2	1	4	2	1	2	3
140	50	2	0.11	2	1	1	2	2	2	2	2	2	2	65	57	180	0.6	15	136	2	0.79	1	2	1	4	2	1	2	3
141	59	2	1.46	2	2	2	2	2	2	2	2	2	1	83	40	210	7	14	106	1	2.44	3	13	3	2	2	1	2	3
142	53	2	0.11	2	2	2	2	2	2	2	2	2	2	80	21	158	0.1	14	68	2	0.9	1	3	4	3	2	2	2	2
143	64	2	0.27	2	2	2	2	2	2	2	2	1	1	145	29	109	1.6	15	99	2	2	1	2	3	10	2	1	2	3
144	72	2	0.12	1	1	1	2	1	2	2	2	2	2	69	21	295	0.5	14	103	2	0.94	1	2	1	5	2	1	2	3
145	71	2	0.37	2	1	2	2	2	2	2	2	2	2	36	37	98	0.7	11	60	1	3.44	1	12	4	10	2	2	2	2
146	71	1	12.56	1	1	1	2	2	2	2	2	2	1	112	70	223	0.8	14	116	1	2.08	2	10	3	3	1	2	1	2
147	46	2	0.2	2	2	2	2	2	2	2	2	2	2	62	21	282	0.4	15	73	2	3.1	1	4	4	4	2	7	1	2
148	57	1	2.25	1	2	2	2	2	2	2	2	2	2	86	29	682	0.6	14	79	2	1.47	1	4	4	3	2	1	2	3
149	75	1	1.13	1	1	1	1	1	2	1	1	2	2	105	37	161	0.8	13	70	1	6.2	3	10	3	10	2	1	2	3
150	64	2	1.65	2	2	1	2	2	2	2	2	2	1	62	100	292	0.3	15	69	2	0.32	1	3	2	5	2	1	2	3
151	71	2	1.9	2	1	1	1	2	2	1	2	2	2	156	45	150	0.9	15	71	2	5.19	3	6	1	5	2	1	2	3
152	65	1	0.12	2	1	1	2	2	2	2	1	2	2	80	60	133	0.7	14	74	2	0.8	1	4	1	5	2	1	2	3
153	64	1	7.17	1	1	1	2	2	2	2	2	2	2	208	100	313	0.9	15	78	2	1.74	1	3	4	10	1	1	2	3
154	58	1	0.1	2	1	1	1	1	2	2	2	2	2	86	21	229	0.9	15	73	2	1.79	1	1	4	4	2	3	2	1
155	73	2	0.2	1	1	2	2	2	1	2	2	2	2	79	21	369	0.4	15	101	2	0.84	1	1	1	8	2	2	2	2
156	60	1	0.05	1	1	2	2	2	2	2	2	2	2	145	30	401	0.3	15	83	2	0.59	1	0	1	2	2	2	2	2
157	60	2	0.36	2	1	2	2	2	2	2	2	2	2	79	29	426	0.6	15	96	2	0.76	1	2	1	13	2	1	2	3
158	76	1	0.13	1	1	2	1	1	1	2	1	2	2	79	21	138	1.3	14	78	2	2.44	1	6	3	35	2	3	2	1
159	39	1	1.73	2	2	2	2	2	2	2	2	2	2	65	21	125	2.5	15	77	2	1.76	1	5	3	14	2	1,2,3	1	1
160	61	2	0.1	2	2	2	2	2	2	2	2	2	1	79	21	137	0.4	15	68	2	1.11	1	3	1	3	2	3	2	1
161	41	1	93.66	2	1	2	2	2	2	1	2	2	2	79	33	152	1.1	15	101	2	7.81	3	6	3	21	2	5	2	1
162	58	2	1.82	2	1	2	2	2	2	2	2	2	2	68	29	319	0.7	9	97	2	0.75	1	5	4	11	2	1,4	2	2
163	62	1	0.07	2	2	2	2	2	2	2	2	2	2	79	21	148	0.8	15	104	2	0.58	1	2	1	5	2	3	2	1
164	43	2	11.02	2	2	2	2	2	2	2	2	2	2	73	21	60	0.6	15	103	2	2.35	1	5	4	15	2	7	1	2
165	73	2	11.11	1	1	2	2	2	2	1	2	2	2	69	25	83	1.4	15	61	2	3.13	3	10	4	9	2	2	1	1
166	46	1	0.24	2	2	2	2	2	2	2	2	2	2	119	21	74	2.5	15	81	2	0.95	1	4	4	3	2	2	1	1
167	77	2	5.15	1	1	2	2	2	2	2	2	2	2	83	37	187	1.08	15	61	2	0.9	1	3	1	16	2	7	1	1
168	54	1	0.62	2	2	2	2	2	2	2	2	2	2	81	21	341	0.3	15	65	2	0.87	1	2	4	10	2	3	2	1
169	56	1	0.58	1	1	2	1	2	2	2	2	2	2	145	50	294	0.8	15	61	1	4.18	1	9	4	9	1	1	2	1
170	35	1	0.09	2	1	2	2	2	2	1	1	2	2	70	21	305	1.1	15	57	2	1.46	1	3	4	7	2	1	2	3
171	61	1	5.43	1	2	2	2	2	2	2	2	2	2	73	29	200	0.4	15	71	2	0.92	1	2	1	7	2	1	1	1
172	69	1	54.04	2	2	1	2	2	2	2	2	2	2	69	21	124	0.8	15	83	2	2.08	1	4	3	19	2	6	1	2
173	58	1	2.51	2	2	2	2	2	2	2	2	2	1	69	21	192	0.8	15	80	2	1.42	1	2	1	5	2	7	1	1
174	74	2	0.2	2	2	1	2	2	2	2	2	2	2	145	29	195	0.5	15	66	1	1.05	1	4	3	19	2	6	1	1
175	47	2	9.25	2	1	2	2	2	2	2	2	2	2	96	21	327	5.9	15	122	2	0.6	1	2	4	26	2	6	2	3
176	77	2	164.41	2	1	2	1	2	2	2	1	2	2	145	33	90	0.6	15	58	1	3.21	2	4	3	1	2	2	2	2
177	67	2	0.68	2	1	1	2	2	2	2	2	2	2	302	100	205	0.8	15	88	2	0.8	1	2	3	21	1	1	2	3
178	79	2	109.92	2	1	2	2	2	2	2	2	2	2	96	39	160	0.4	15	72	1	2.5	3	10	1	18	2	2	2	2
179	75	1	0.76	2	2	2	2	2	2	2	2	2	2	79	21	466	0.8	14	80	2	2.5	1	4	1	17	2	2	2	2
180	76	1	173.1	1	1	2	1	2	2	2	1	2	2	100.1	50	91	1.5	12	66	1	3.66	1	14	3	14	2	7	1	2
181	65	1	0.26	2	2	2	2	2	2	2	1	2	2	151	40	187	0.5	13	73	2	2.91	1	4	4	13	2	2	2	2
182	74	2	7.81	2	2	2	2	2	2	2	2	2	2	62	29	192	0.8	15	69	1	1.5	1	7	4	10	2	6	2	2
183	72	2	19.87	1	1	1	2	1	2	2	1	2	2	78	40	251	0.9	15	72	2	2.42	1	4	4	8	2	1	2	3
184	60	1	8.05	1	1	2	1	2	2	2	2	2	2	61	100	163	0.5	8	58	1	2.3	1	12	4	15	1	1	2	3
185	65	1	6.35	1	1	2	2	2	2	2	1	2	2	109	100	280	0.5	11	50	2	1.8	1	6	4	11	1	1	2	3
186	52	2	4.32	2	1	1	1	2	2	2	2	2	2	98	100	213	1.48	15	80	2	1.37	1	6	3	3	1	2	2	2
187	49	2	2.77	1	2	2	2	2	2	2	2	2	2	141	21	300	0.8	15	58	1	1.3	1	6	4	9	1	1	2	3
188	77	1	0.28	1	1	2	2	2	2	2	2	2	2	62	21	304	0.5	15	74	2	3.4	2	5	1	5	2	3	2	1
189	79	1	5.49	2	1	2	1	2	2	2	2	2	2	43	21	240	1.3	15	82	2	1.4	1	4	1	5	2	2	2	2
190	79	2	20.05	2	2	2	2	2	2	2	2	2	2	145	33	286	0.5	15	50	2	1.78	1	2	3	11	2	7	1	1
191	63	1	0.2	2	2	2	2	2	2	2	2	2	2	79	21	420	0.9	15	81	2	1.75	1	2	1	6	2	6	2	2
192	72	1	0.12	1	1	1	2	2	2	2	2	2	2	111	50	610	0.3	6	66	2	2.43	1	8	4	9	1	1	2	1
193	75	1	2.48	2	2	2	2	1	2	2	1	2	2	79	33	248	1.3	15	73	2	2.2	1	5	4	10	2	2	1	2
194	64	1	1.01	2	1	2	2	2	2	2	2	2	1	60	21	118	0.4	15	66	2	0.98	1	4	1	9	2	1,2	2	2
195	66	1	0.79	2	1	1	2	2	2	2	2	2	2	60	37	91	2.5	15	95	2	0.93	2	9	4	8	2	1	2	3
196	54	1	47.46	1	1	2	2	2	2	2	2	2	2	62	37	138	0.8	15	78	2	1	1	3	1	4	2	6	2	3
197	47	1	136.26	1	1	2	2	2	2	2	1	2	2	138	60	163	0.8	15	82	1	4.91	1	8	4	17	1	6	2	3
198	62	2	41.98	2	1	2	2	2	2	1	2	2	1	65	33	253	0.3	15	67	2	4.55	1	6	4	6	2	7	1	1
199	76	2	0.33	2	1	2	1	1	2	2	1	2	1	93	100	204	0.4	10	107	2	1.38	1	7	4	8	1	1	2	3
200	76	1	0.16	2	1	1	1	1	2	2	1	2	2	75	28	135	1.5	15	74	2	1.05	1	4	4	10	2	1	2	3
201	75	2	97.63	2	2	1	1	2	2	2	2	2	2	75	99	141	0.3	15	62	1	4.41	2	9	4	11	1	2	2	2
202	74	2	0.43	2	1	1	1	2	1	2	2	2	2	132	60	322	0.2	15	77	2	2.09	2	6	4	7	1	1	2	3
203	61	2	3.11	1	1	2	2	2	1	2	2	2	2	75	32	201	0.4	14	44	1	1.23	1	7	4	3	2	1	2	3
204	73	2	7.26	2	2	1	2	2	1	2	2	2	1	57	100	160	0.4	3	62	1	2.05	1	14	4	4	2	1,3	2	1,2
205	56	1	0.05	2	1	2	2	2	2	2	2	2	2	112	100	473	0.4	11	73	2	0.87	1	4	4	15	1	1	1	2
206	69	1	45.27	1	1	2	2	2	2	1	2	2	2	112	30	92	0.9	15	98	2	6.23	1	7	1	18	1	7	1	1
207	61	1	56.4	2	2	2	2	2	2	2	2	2	2	96	50	3	22.5	3	55	2	2.94	3	23	3	2	1	1	2	3
208	52	2	42.44	1	1	2	2	2	2	2	2	2	2	65	36	379	0.2	15	66	2	1.96	1	4	4	4	2	7	1	1
209	54	1	3.72	1	1	2	2	2	1	2	2	2	2	96	21	388	0.2	15	85	2	3.63	1	3	1	9	2	7	1	1
210	55	1	9.32	1	1	2	2	2	1	2	2	2	2	48	60	32	0.3	2	48	1	2.68	3	17	3	10	1	1	2	1,2
211	48	1	1.18	1	2	2	2	2	2	2	2	2	2	86	28	242	1.2	15	80	2	1.05	1	2	3	11	2	3	1	1
212	69	1	21.5	1	1	2	2	2	1	2	2	2	2	112	100	201	0.7	15	98	2	1.84	1	4	3	30	1	3	1	1
213	46	1	8.47	2	2	1	2	2	2	2	2	2	2	86	40	201	0.2	15	76	2	1.84	1	3	1	4	1	1	2	3
214	23	2	15.8	2	2	2	2	2	2	2	2	2	2	96	21	207	0.5	15	82	2	1.5	2	3	4	5	2	2	2	2
215	56	1	1.5	2	2	2	2	2	2	2	2	2	2	86	36	85	0.5	10	90	2	1.11	1	6	4	8	2	1	2	1
216	36	2	0.06	1	1	2	2	2	2	2	2	2	2	69	40	236	0.7	15	101	2	0.75	1	2	1	7	2	1	2	3
217	69	2	20.95	2	2	2	1	2	2	2	1	2	2	112	32	42	2.45	15	59	2	8.4	1	11	4	9	2	3	1	1
218	56	1	0.44	2	2	2	2	2	2	2	2	2	1	96	21	144	0.8	15	68	2	0.8	1	2	4	6	2	7	1	1
219	56	1	6.16	2	2	2	2	2	2	2	2	2	1	98	28	169	6.8	15	62	2	0.95	2	8	1	4	2	7	1	2
220	63	2	44.92	2	1	1	1	2	2	2	2	2	1	96	100	658	0.3	8	46	1	4.14	1	13	4	20	1	6	2	2
221	64	2	0.84	2	1	2	1	2	2	2	2	2	2	79	28	71	0.4	15	92	2	0.84	1	4	4	4	2	4	2	3
222	59	2	0.29	1	1	2	2	2	1	2	2	2	2	86	21	264	0.6	15	95	2	2.11	1	2	1	3	2	1	2	3
223	62	2	4.09	2	1	2	2	2	2	2	2	2	2	86	21	308	1.1	15	96	2	0.91	1	0	1	5	2	6	2	3
224	66	2	2.81	2	1	1	2	2	2	2	2	2	2	73	50	104	0.7	15	73	2	0.86	1	4	4	3	1	1	2	3
225	67	2	0.57	2	1	2	2	2	2	2	2	2	1	79	28	378	1.3	14	95	2	0.91	1	4	1	23	2	1	2	3
226	32	1	50.99	2	2	2	2	2	2	2	2	2	2	145	100	128	0.5	11	104	2	4.78	1	8	4	9	2	7	1	1
227	68	1	0.33	2	2	1	2	2	2	2	2	2	2	145	26	417	0.4	15	62	2	0.73	1	1	4	6	2	1	2	3
228	71	2	15.54	2	2	1	2	1	2	1	1	2	2	112	50	243	0.7	10	60	2	7.61	1	9	4	7	1	1	2	3
229	58	2	37.74	1	1	1	2	1	2	2	2	2	1	86	100	178	0.6	15	65	2	0.6	1	3	4	6	1	1	2	3
230	59	2	2.85	1	1	1	2	1	2	2	2	2	1	96	30	209	0.3	15	63	2	0.48	1	2	1	5	1	1	2	3
231	59	2	5.94	1	1	1	2	1	2	2	2	2	1	145	100	181	0.4	15	88	2	0.49	1	3	4	6	1	1	2	3
232	60	2	51.14	1	1	1	2	1	2	2	2	2	1	145	70	61	0.1	15	61	1	1.54	1	7	4	10	1	1	2	3
233	60	1	131.03	2	2	2	2	2	2	2	2	2	2	65	21	91	0.8	9	80	2	2.19	1	8	1	9	2	2	2	2
234	70	2	1.5	2	1	1	2	2	2	2	2	2	2	145	55	182	0.2	10	60	2	0.53	1	5	3	9	1	1	2	3
235	60	2	18.45	1	2	2	2	2	2	2	2	2	2	363	100	371	0.3	8	108	2	1	1	4	4	3	2	3	2	1
236	57	1	34.85	2	1	2	1	1	2	1	1	2	1	112	36	80	0.6	15	87	2	11.6	3	7	4	5	2	1	2	3
237	64	2	4.13	2	2	2	2	2	2	2	2	2	1	73	32	237	0.7	15	105	2	0.63	1	2	1	3	2	1	2	3
238	43	1	0.31	2	2	2	2	1	2	2	2	2	2	262	100	318	1.3	15	90	2	1.5	1	4	4	10	2	1	2	1
239	57	2	6.48	1	2	2	2	2	2	2	2	2	2	202	100	207	1.1	6	80	2	3.57	1	8	4	10	1	1	2	1
240	70	1	0.34	1	1	1	1	1	2	2	2	2	2	59	28	144	0.2	15	80	1	12	1	10	4	7	2	2	2	1
241	36	1	14.09	2	1	2	2	2	2	2	2	2	2	79	28	250	1.2	15	80	2	1.04	1	3	1	2	2	1	2	3
242	53	2	96.02	2	1	2	2	2	2	2	2	2	2	279	100	123	1.5	7	61	1	3.27	2	13	4	20	1	1	2	1
243	61	1	1.89	2	1	2	2	2	2	2	2	2	1	79	28	141	1	15	80	2	0.78	1	3	1	8	2	7	1	1
244	73	1	63.21	1	1	2	2	1	2	2	2	2	2	87	60	165	0.5	13	80	2	2.17	1	6	2	11	1	1	2	3
245	61	1	0.86	2	2	1	2	2	2	2	2	2	2	69	95	215	0.9	15	80	2	0.85	1	2	1	7	2	1	2	3
246	74	1	0.89	2	2	2	2	2	2	2	1	2	2	230	100	223	1	14	80	2	0.98	1	3	4	9	1	1	2	3
247	79	1	1.58	1	1	2	2	1	1	2	2	2	2	79	32	248	1.1	15	9	2	1.99	1	3	1	10	2	2	1	2
248	39	1	0.2	2	2	2	2	1	2	2	2	2	2	75	94	349	0.6	15	89	2	0.98	1	5	4	6	1	1	2	3
249	35	1	40.02	2	2	2	2	2	2	2	2	2	2	76	100	88	1.1	7	100	2	1.98	1	10	3	14	1	1	2	1
250	46	1	1.53	1	1	2	1	1	2	2	2	2	2	96	40	233	1.1	15	67	2	1.13	1	3	4	20	1	3	1	1
251	70	1	7.33	1	1	2	2	2	1	2	2	2	1	73	21	179	1.2	14	89	2	2.28	1	5	1	4	2	1	2	3
252	50	2	1.09	2	2	2	2	2	2	2	2	2	2	79	21	258	0.7	15	85	2	0.68	1	1	1	2	2	1	2	3
253	58	2	8.8	2	2	2	2	2	2	2	2	2	1	173	100	400	0.5	9	105	2	1.37	1	7	4	6	2	3	1	1
254	51	1	4.88	2	2	2	2	2	2	2	2	2	2	62	95	184	0.9	13	98	2	1.04	1	3	4	4	2	1	2	3
255	37	2	0.67	1	1	2	2	2	1	2	2	2	2	73	100	247	0.3	15	75	2	6.52	1	6	1	8	2	1	2	3
256	54	1	2.95	1	2	2	2	2	2	2	2	2	2	79	40	338	0.3	12	85	2	1.89	1	5	4	19	2	1	2	2
257	72	2	1.52	2	1	2	2	1	2	2	2	2	2	102	35	197	0.1	10	70	1	0.49	1	7	4	14	1	1	2	3
258	64	2	131.67	2	2	2	2	1	2	2	2	2	1	95	100	83	0.7	10	62	2	3.59	2	12	4	20	1	2	2	2
259	67	2	20.33	2	2	2	2	2	2	2	1	2	2	146	100	300	0.7	15	88	1	3.4	2	10	4	14	1	6	2	2
260	62	2	2.74	2	2	1	2	2	2	2	2	2	2	65	100	261	0.7	11	90	2	1.17	1	6	1	4	1	2	2	2
261	61	1	1.04	2	2	2	2	2	2	2	2	2	2	100	55	114	0.5	10	85	1	0.8	2	13	3	13	1	1	2	1
262	77	2	15.59	1	1	1	2	1	2	2	2	2	2	85	32	258	1.1	12	105	1	3.45	1	9	3	16	1	2	2	2
263	65	1	6.98	2	1	1	2	1	2	2	1	2	2	100	262	96	1.3	15	88	2	1.25	1	6	4	6	1	3	1	2
264	63	2	0.42	2	1	2	2	2	2	2	2	2	2	65	28	203	1.2	15	98	2	1.15	1	3	1	3	2	1	2	3
265	70	1	54.66	1	1	2	2	1	2	2	1	2	2	48	100	204	1.8	13	73	2	0.93	1	6	4	18	1	1	2	1
266	79	2	19.24	2	1	2	2	1	2	2	2	2	2	71	100	256	0.6	13	71	1	1.46	1	9	4	14	1	2	2	1
267	74	1	0.3	1	1	1	2	2	2	2	2	2	2	86	21	277	0.4	12	93	2	1.41	1	2	1	3	2	3	2	1
268	74	1	0.27	2	2	2	2	2	2	2	2	2	2	86	21	282	0.9	15	79	2	1.02	1	0	1	4	2	2	2	1
269	53	2	4.73	2	2	2	2	2	2	2	2	2	2	96	28	236	1.6	15	55	2	0.84	1	3	4	4	2	1	2	3
270	73	1	2.89	1	2	2	2	2	2	2	2	2	1	73	21	9	1.1	13	77	2	0.58	1	6	3	10	2	7	1	2
271	66	2	2.97	2	2	2	2	2	2	2	2	2	2	86	21	167	0.8	15	92	2	0.87	1	0	1	3	2	2	2	1
272	54	1	5.07	2	1	2	2	2	1	2	2	2	2	46	100	135	1.1	15	91	1	2.64	1	8	4	9	2	6	2	2
273	48	2	0.13	2	2	1	2	2	2	2	2	2	2	96	32	291	0.8	15	79	2	0.48	1	2	1	3	2	1	2	3
274	78	1	0.23	2	1	1	2	2	2	2	2	2	2	2	100	18	0.6	4	55	2	1.29	1	11	4	6	1	1	2	3
275	57	1	0.28	2	1	2	2	2	2	2	2	2	2	55	21	338	1.8	15	95	2	1.04	1	3	1	10	2	1	2	3
276	51	2	0.69	2	2	2	2	2	1	2	2	2	2	86	31	180	0.2	14	100	1	0.81	1	6	4	8	1	2	2	2
277	72	2	0.25	2	1	2	2	1	2	2	1	2	2	59	21	275	5.4	13	59	2	4.19	2	9	4	22	2	6	2	2
278	73	2	0.86	2	2	2	2	2	2	2	1	2	2	86	21	203	0.4	15	86	2	0.82	1	0	1	2	2	1	2	3
279	77	2	0.06	2	1	2	2	2	1	2	2	2	2	127	32	270	0.5	13	61	2	1.55	1	4	1	9	2	2	2	2
280	79	2	13.55	1	2	2	2	2	1	2	2	2	2	73	21	236	1.5	15	96	2	1.66	1	3	1	4	2	2	2	2
281	62	1	200	1	1	2	2	2	2	1	2	2	2	54	100	220	0.4	3	61	2	4.53	1	12	4	18	1	1	2	2
282	63	2	2.64	1	1	2	2	1	2	2	1	2	2	98	40	618	0.3	15	89	2	0.76	1	2	1	13	1	1	2	3
283	65	1	4.93	2	1	2	2	2	2	2	2	2	1	79	21	326	0.5	15	60	2	2.91	1	4	1	7	2	7	1	2
284	58	1	10.95	2	2	2	2	2	2	2	2	2	2	62	21	101	2.9	15	80	1	1.43	1	9	1	4	2	2	2	2
285	69	1	2.38	1	1	2	2	2	1	2	1	2	2	133	28	414	0.6	14	99	2	2.23	1	3	1	6	2	3	2	1
286	70	2	17.03	1	1	2	2	1	2	2	2	2	2	126	40	174	0.7	15	83	2	2.28	2	4	4	7	1	1	2	3
287	76	2	0.16	2	1	1	1	2	2	2	2	2	2	96	21	162	0.7	15	93	2	0.74	1	0	1	6	2	1	2	3
288	72	1	45.23	2	2	1	2	2	2	2	2	2	1	90	40	110	1.1	10	85	1	0.83	1	9	3	13	1	6	2	2
289	78	1	62.4	2	1	2	2	2	2	2	2	2	2	65	21	107	1.7	9	93	1	6.34	1	14	4	9	2	6	2	2
290	75	2	7.08	2	1	2	2	1	1	2	2	2	2	60	28	217	0.7	15	61	2	2.24	1	5	1	7	2	1	2	3
291	52	1	0.23	2	2	1	2	2	2	2	2	2	2	186	44	338	0.9	15	111	2	0.97	1	0	1	3	2	1	2	3
292	66	1	0.87	2	1	2	1	2	2	2	2	2	1	79	28	316	0.6	15	80	2	0.8	1	2	4	4	2	1	2	1
293	29	2	36.87	2	2	2	2	2	2	2	2	2	2	96	21	84	0.6	15	112	2	3.84	1	5	1	13	2	2	2	2
294	49	1	1.08	2	1	1	1	1	2	2	2	2	2	145	50	219	0.4	15	55	1	2.79	1	8	4	12	2	1	2	3
295	66	2	7.98	1	1	2	1	2	2	2	2	2	2	94	95	282	0.5	10	107	2	0.7	1	6	4	7	1	4	2	4
296	73	1	4.6	1	1	1	1	1	2	2	2	2	2	595	100	74	0.4	7	100	1	2.48	1	9	4	10	1	1	2	3
297	79	2	0.21	1	2	2	2	2	1	2	2	2	2	21	96	329	0.5	15	101	2	7.07	1	4	4	7	2	7	1	1
298	59	2	30.64	2	1	2	2	2	2	2	2	2	1	86	40	90	0.6	7	107	2	0.5	1	7	4	13	2	4	2	1
299	54	2	12.78	1	1	2	1	2	2	2	2	2	2	84	100	65	0.8	3	60	1	1.89	1	15	4	15	1	3	2	1
300	74	1	0.08	2	1	1	1	2	2	2	2	2	2	68	40	350	0.2	7	63	2	0.51	1	7	4	15	1	1	2	3
301	73	1	0.17	1	1	1	1	1	2	2	2	2	2	56	95	312	1.8	15	56	2	3.5	1	7	4	7	2	1	2	3
302	42	1	49.92	2	2	2	2	2	2	2	2	2	2	94	21	86	1.1	8	103	2	2.36	1	7	4	20	2	3	1	1
303	70	2	8.05	2	1	2	2	2	2	2	2	2	2	96	21	233	0.4	10	88	1	11.9	1	10	4	16	2	2	1	2
304	55	2	1.86	2	2	2	2	2	2	2	2	2	2	69	28	208	0.6	15	85	2	0.7	1	2	1	2	2	1	2	3
305	68	2	18.22	2	1	1	1	1	2	2	2	1	2	86	28	127	0.7	15	60	2	1.1	1	3	4	28	2	5	1	1
306	73	1	1.47	1	1	1	1	1	2	2	2	2	2	96	21	119	1.3	15	104	2	1.53	1	3	1	7	2	3	1	1
307	69	1	121.48	2	2	2	2	2	2	2	2	2	2	64	95	74	0.4	7	80	1	2.6	1	14	4	24	1	6	2	3
308	37	2	0.08	2	2	2	2	2	2	2	2	2	2	64	100	526	0.6	15	93	2	0.46	1	4	4	4	1	1	2	3
309	28	2	0.28	2	2	2	2	2	2	2	2	2	2	70	95	329	0.4	15	78	2	0.78	1	4	4	7	1	1	2	3
310	64	2	1.85	1	1	1	1	2	2	2	2	2	2	79	40	107	0.5	9	61	2	1.8	1	9	4	9	1	1,2	2	2,3
311	46	1	0.08	2	2	2	2	2	2	2	2	2	2	96	21	177	0.8	15	101	2	1.41	1	1	1	1	2	1	2	3
312	70	2	0.26	2	2	2	2	2	2	2	2	2	2	96	28	306	0.5	15	98	2	0.73	1	1	1	5	2	1	2	3
313	70	1	0.27	1	1	1	1	1	2	2	1	2	1	96	21	133	0.6	15	116	2	0.65	1	1	1	2	2	1	2	3
314	70	1	1.64	1	1	1	1	1	2	2	1	2	1	96	21	178	0.6	15	101	2	1.17	1	0	1	4	2	1	2	3
315	56	2	1.26	1	1	1	2	2	2	2	2	2	2	86	28	183	0.3	15	76	2	1.26	1	2	4	3	2	2	2	1
316	70	1	39.79	2	1	2	2	2	1	2	2	2	2	89	100	178	1.3	7	97	1	2.84	1	16	3	1	1	1	2	1
317	62	1	0.06	1	1	1	2	2	2	2	2	2	2	159	95	253	0.3	15	115	2	1.09	1	3	4	6	1	1	2	3
318	63	1	7.86	2	2	2	2	2	2	2	2	2	2	76	32	215	2.3	15	105	2	1.97	1	5	4	20	1	1	2	1
319	56	1	0.07	2	2	2	2	2	2	2	2	2	2	63	100	423	0.3	9	111	2	0.15	1	7	3	22	1	2	2	2
320	61	1	252.5	2	2	2	1	2	1	2	1	2	1	63	100	235	0.6	3	95	1	3.06	3	16	4	18	1	1	2	3
321	61	2	27.61	1	1	1	2	2	2	2	1	2	2	86	24	193	0.3	15	61	2	3.69	1	5	4	6	2	1	2	3
322	43	1	1.78	2	2	2	2	2	2	2	2	2	2	65	40	398	0.6	15	98	2	0.81	1	2	4	13	2	1	2	3
323	29	1	14.5	2	2	2	2	2	2	2	2	2	2	55	21	225	0.9	15	79	2	0.97	1	2	1	1	2	1	2	3
324	51	1	23.48	2	2	2	2	1	2	2	2	2	2	69	36	106	0.5	15	92	2	1	1	3	1	21	2	1	2	3
325	66	1	16.92	2	2	2	2	2	2	2	2	2	1	175	100	46	1	15	80	1	2.76	1	11	1	12	1	1	2	1
326	49	1	12.74	2	2	2	2	2	2	2	2	2	2	76	60	113	0.4	15	93	2	1.31	1	4	4	7	2	3	2	1
327	70	2	0.39	1	1	2	2	2	1	2	2	2	2	77	40	371	0.4	15	106	2	1.2	1	4	4	4	1	2	2	2
328	58	1	0.34	2	1	2	1	2	2	2	2	2	2	112	95	717	0.3	15	100	1	1.51	1	6	4	10	2	6	2	2
329	58	1	0.14	2	1	2	1	2	2	2	2	2	2	49	21	404	1.3	11	89	1	2.11	1	11	3	4	1	2	2	2
330	65	1	25.26	1	2	2	2	2	2	2	2	2	2	65	21	239	0.8	15	99	2	1.55	1	2	4	3	2	2	2	2
331	23	2	2.58	2	2	2	2	2	2	2	2	2	2	59	95	257	0.5	10	62	2	0.51	1	5	1	2	2	1	2	3
332	34	1	0.64	2	2	2	2	2	2	2	2	2	2	65	95	500	0.3	15	52	2	1.01	1	5	4	14	1	1	2	3
333	74	1	1.09	1	2	1	2	2	2	2	2	2	1	2	100	79	1.1	3	79	2	1	1	9	4	5	1	1	2	2
334	71	1	0.06	1	1	2	1	1	2	2	1	2	2	148	100	279	1	15	111	2	1.61	1	4	4	16	1	1	2	1
335	79	1	0.33	2	1	1	2	2	2	2	2	2	1	50	21	455	0.7	15	58	2	1.22	1	4	4	17	2	1	1	1
336	86	2	0.22	1	1	1	2	2	2	2	2	2	2	78	21	296	0.3	8	51	1	1.38	1	9	4	9	1	1	2	3
337	45	1	1.23	2	2	2	2	2	2	2	2	2	2	113	95	429	0.4	15	102	2	0.97	1	2	4	20	2	1	1	1
338	70	1	17.93	2	2	2	2	2	2	2	2	2	1	96	21	121	0.5	15	60	1	1.07	1	5	4	15	2	2	1	2
339	57	1	7.94	1	1	2	1	1	2	2	2	2	2	96	28	109	2.3	15	59	2	1.05	1	5	1	6	2	3	2	1
340	58	1	0.37	1	1	2	2	2	2	2	2	2	2	86	28	249	0.3	8	62	1	1.95	3	11	4	10	2	2,3	1	1,2
341	62	2	0.49	1	1	2	2	2	2	2	2	2	2	92	40	383	0.3	9	55	1	6.98	1	12	4	16	1	2	2	2
342	71	1	0.18	1	2	1	1	1	2	2	2	2	2	56	100	327	0.9	7	50	1	5.14	3	15	4	17	1	1	2	3
343	22	1	0.28	2	2	2	2	2	2	2	2	2	2	96	21	220	2	15	105	2	0.84	1	2	1	5	2	3	2	3
344	59	2	0.54	1	2	1	1	1	2	2	2	2	2	79	40	225	0.4	15	61	2	0.35	1	3	4	14	2	2	2	2
345	47	2	0.2	2	2	1	2	2	2	2	2	2	2	62	21	312	0.3	15	76	2	0.74	1	2	1	1	2	1	2	3
346	72	2	1.01	1	1	2	1	2	2	2	2	2	2	58	21	176	0.5	11	138	2	2.47	1	6	4	6	2	2	1	2
347	66	1	0.22	1	1	2	2	2	2	2	2	2	1	62	21	303	0.6	15	84	2	1.3	1	3	4	5	2	2	2	2
348	58	1	0.06	1	1	2	1	1	2	2	1	2	2	86	21	255	0.4	15	81	2	1.62	1	1	1	2	2	2	2	2
349	65	1	1.86	2	1	1	2	2	2	2	2	2	1	158	50	279	0.4	11	63	2	0.83	1	4	4	10	1	1	2	1
350	20	2	14.17	2	2	2	2	2	2	2	2	1	2	63	40	183	0.9	15	71	2	0.9	1	2	4	4	2	2	2	2
351	74	1	15.76	2	2	2	2	2	2	2	2	2	2	96	36	726	0.4	15	96	2	1.22	1	3	1	2	2	1	2	3
352	77	2	1.41	2	1	1	2	2	2	2	1	2	2	82	60	431	0.4	15	104	2	0.88	3	6	4	14	2	1	2	3
353	57	1	0.17	2	1	2	2	2	2	2	2	2	2	42	40	52	0.4	7	94	2	8.89	1	12	2	22	1	7, 2	1, 2	1,2
354	45	2	0.63	1	2	2	2	2	2	2	2	2	2	107	28	268	0.3	15	105	2	1.82	1	2	4	9	1	3	1	1
355	49	1	0.06	2	2	2	2	2	2	2	1	2	2	65	90	309	0.4	15	77	2	0.75	1	2	4	7	2	1, 6	2	2, 3
356	59	2	6.63	2	2	2	2	2	2	2	2	2	2	95	40	127	0.7	13	80	2	2.74	1	6	4	7	1	1	2	3
357	63	1	0.22	1	1	1	1	2	2	2	2	2	2	60	28	273	0.9	8	119	2	1.39	1	6	1	9	1	2	1	2
358	79	2	0.15	2	1	2	2	2	2	2	2	2	2	65	21	240	1.1	15	127	2	0.99	1	1	1	8	2	1	2	3
359	41	2	0.19	2	2	2	2	2	2	2	2	2	2	73	21	331	0.5	15	90	2	0.72	1	1	1	3	2	1	2	3
360	53	1	28.19	1	1	1	2	2	2	1	2	2	2	73	60	235	1.5	15	89	2	6.67	3	8	4	7	1	1	2	3
361	71	1	0.05	2	2	2	2	2	2	2	1	2	2	57	60	216	0.7	7	52	1	0.48	1	11	3	8	1	1	2	3
362	77	2	0.1	2	1	2	2	2	2	2	2	2	1	69	32	253	0.3	15	113	2	1.13	1	2	1	3	2	1	2	3
363	32	1	0.25	2	2	2	2	2	2	2	2	2	2	73	28	239	1.9	15	76	2	0.95	1	3	1	2	2	1	2	3
364	52	2	134.84	1	2	1	2	2	2	2	2	2	2	112	80	277	0.6	10	70	2	2.64	1	5	4	9	1	2,3	2	1,2
Key	1		yes		male
	2		no		female
