# Supplementary material for: The use of procalcitonin in the determination of severity of sepsis, patient outcomes and infection characteristics
Source: PLoS One. 2018 Nov 14;13(11):e0206527. doi: 10.1371/journal.pone.0206527 (PMC6235293; doi:10.1371/journal.pone.0206527)
Supplement: S2 Table — (XLSX) [file pone.0206527.s002.xlsx]

## Sheet: Sheet1
Age	Sex	Initial PCT value	Diabetes Mellitus (DM)	Hypertension (HTN)	Chronic Obstructive Pulmonary Disease (COPD)	Coronary Artery Disease (CAD)	Congestive Heart Failure (CHF)	Chronic Kidney Disease without dialysis (CKD w/o dialysis)	Chronic Kidney Disease with dialysis (CKD with dialysis)	Atrial fibrillation (Afib)	Pulmonary Embolism (PE)	Cancer	Respiration		Platelets	Bilirubin	Glasgow Coma Scale	Mean Arterial Pressure	Vasopressors	Creatinine	Urine output/24 hours	SOFA score	Outcome	Anatomical site	Extent of infection	Microorganism
													Arterial pressure of oxygen [PaO2 (mmHg)]	Fraction of inspired oxygen [FiO2 (%)]	x10^3/microL	mg/dL		mmHg		mg/dL	mL/24 hrs
	1 = Male		1 = Yes	1 = Yes	1 = Yes	1 = Yes	1 = Yes	1 = Yes	1 = Yes	1 = Yes	1 = Yes	1 = Yes							1 = Yes		1 = >500		1 = Patient improves and is discharged;	1 = PNA	1 = Bacteremia	1 = Gram positive
	2 = Female		2 = No	2 = No	2 = No	2 = No	2 = No	2 = No	2 = No	2 = No	2 = No	2 = No							2 = No		2 = 200-500		2 = Patient dies on the ward floor;	2 = UTI	2 = Focal infection	2 = Gram negative
																					3 = <200		3 = Patient is admitted to or transferred to the ICU and dies;	3 = MSK		3 = unspecified
																							4 = Patient is admitted to or transferred to the ICU, improves and is subsequently discharged.	4 = Brain		4 = viral
																								5 = Heart
																								6 = GI
																								7 = unspecified

## Sheet: Sheet2
	-0.865301		-1.6774
	-1.99243		0.1283		3.4831
			7.1676
	-1.75109
	0.05461
	3.05084
